# Supplementary material for: Profile of the Lower Respiratory Tract Microbiome in Human Immunodeficiency Virus/Acquired Immunodeficiency Syndrome and Lung Disease
Source: Front Microbiol. 2022 Jun 23;13:888996. doi: 10.3389/fmicb.2022.888996 (PMC9260662; doi:10.3389/fmicb.2022.888996)
Supplement: Supplementary file 4 [file Table_1.xlsx]

## Sheet: Sheet1
Sample_ID	Genus	Reads
NTC1	Enterococcus	74
NTC1	Acinetobacter	2
NTC1	Fusobacterium	18
NTC1	Lactobacillus	2
NTC1	Prevotella	10
NTC1	Staphylococcus	7
NTC1	Aggregatibacter	9
NTC1	Devosia	4
NTC1	Pseudomonas	184
NTC1	Bacteroides	7
NTC1	Micrococcus	4
NTC1	Klebsiella	240
NTC1	Haemophilus	7
NTC2	Acinetobacter	51
NTC2	Fusobacterium	31
NTC2	Mycobacterium	24
NTC2	Deinococcus	6
NTC2	Staphylococcus	56
NTC2	Methylobacterium	45
NTC2	Propionibacterium	91
NTC2	Hymenobacter	4
NTC2	Rhodobacter	2
NTC2	Sporosarcina	28
NTC2	Pedobacter	52
NTC2	Flavobacterium	4
NTC2	Sphingobium	24
NTC2	Novosphingobium	26
NTC2	Streptococcus	4
NTC2	Rubrobacter	12
NTC2	Micrococcus	53
NTC2	Klebsiella	3
NTC2	Bradyrhizobium	4
NTC2	Geobacter	8
NTC2	Cloacibacterium	49
